# Supplementary material for: Optimizing Plasmonic Gold Nanorod Deposition on Glass Surfaces for High-Sensitivity Refractometric Biosensing
Source: Nanomaterials (Basel). 2022 Sep 30;12(19):3432. doi: 10.3390/nano12193432 (PMC9565783; doi:10.3390/nano12193432)
Supplement: Supplementary file 1 [file nanomaterials-12-03432-s001.zip]

Archive with 1 entries (1 files):
- nanomaterials-1864593-supplementary.pdf
